# Supplementary material for: Genomic Characterization of Yersinia enterocolitica Isolates, Costa Rica
Source: Emerg Infect Dis. 2025 Apr;31(4):848–60. doi: 10.3201/eid3104.240963 (PMC11950257; doi:10.3201/eid3104.240963)
Supplement: Appendix 2 — Metadata for 78 isolates of Y. enterocolitica isolates from Costa Rica. [file 24-0963-Techapp-s2.xlsx]

## Sheet: Appendix 2 Table
Article DOI: https://doi.org/10.3201/eid3104.240963
EID cannot ensure accessibility for supplementary materials supplied by authors. Readers who have difficulty accessing supplementary content should contact the authors for assistance.
Genomic Characterization of Yersinia enterocolitica Isolates, Costa Rica
Appendix 2
Appendix 2 Table. Metadata of the 78 isolates of Yersina enterocolitica isolates collected in Costa Rica.
Name	Isolate	Species	Genotype	cgMLST Y. enterocolitica cluster (5-mismatch)†	Laboratory	City	Isolation Date	Category	Origin	Sex	Age	AMO‡	AMC	TIC	CXN	FOX	COX	CZD	TET	CIP	NAL	SXT	ETP	AKN	SMN	CHL	SSS
IP51210	379663	Y. enterocolitica	2/3-5a	6140	AREA DE SALUD DESAMPARADOS 1 - C	DESAMPARADOS	2013-12-24	Clinical	Stool	F	35	R	R	S	R	R	S	S	S	S	S	S	S	S
IP51244	270052	Y. enterocolitica	2/3-5a	6150	AREA DE SALUD TIBAS-URUCA-MERCED	TIBAS	2010-12-29	Clinical	Stool	M	74	R	R	S	R	R	S	S	S	S	S	S	S	S
IP43181	CR 41	Y. enterocolitica	4	3151	INSTITUTO TECNOLOGICO DE COSTA RICA	SAN CARLOS	2019	Veterinary	Pig tonsil			R	R	R	R	S	S	S	S	S	S	S	S	S
IP51346	754210	Y. enterocolitica	4	3151	HOSPITAL SAN RAFAEL DE ALAJUELA	ALAJUELA	2022-05-03	Clinical	Unknown	F	5	R	R	R	R	S	S	S	S	S	S	S	S	S
IP51437	512239	Y. enterocolitica	4	3151	HOSPITAL DR. CARLOS LUIS VALVERD	SAN RAMON	2018-02-15	Clinical	Stool	F	6	R	R	R	R	S	S	S	S	S	S	S	S	S
IP51213	410826	Y. enterocolitica	4	5652	HIPERLAB S.A. - COSTA RICA	VAZQUEZ DE CORONADO	2015-01-28	Clinical	Stool	M	60	R	R	R	R	S	S	S	S	S	S	S	S	S
IP51345	602490	Y. enterocolitica	4	5652	AREA DE SALUD HATILLO- CLINICA D	SAN JOSE	2020-08-10	Clinical	Stool	F	6	R	R	R	R	S	S	S	S	S	S	S	S	S
IP51149	15012	Y. enterocolitica	4	6120	HOSPITAL DE GUAPILES	POCOCI	2003-01-10	Clinical	Stool	M	21	R	R	R	R	S	S	S	S	S	S	S	S	S
IP51150	35641	Y. enterocolitica	4	6121	HOSPITAL CIUDAD NEILY - COSTA RI	CORREDORES	2003-11-13	Clinical	Stool	M	20	R	S	R	S	S	S	S	S	S	S	S	S	S
IP51151	42466	Y. enterocolitica	4	6122	AREA DE SALUD CORONADO - COSTA R	VAZQUEZ DE CORONADO	2004-05-21	Clinical	Stool	F	23	R	R	R	R	S	S	S	S	S	S	S	S	S
IP51155	70423	Y. enterocolitica	4	6122	INCIENSA COSTA RICA	TRES RIOS	2005-07-14	Clinical	Stool	M	22	R	R	R	R	S	S	S	S	S	S	S	S	S
IP51157	85052	Y. enterocolitica	4	6122	INCIENSA COSTA RICA	TRES RIOS	2005-09-13	Clinical	Stool	F	21	R	R	R	R	S	S	S	S	S	S	S	S	S
IP51158	101883	Y. enterocolitica	4	6122	HOSPITAL DR.MAXIMILIANO PERALTA	CARTAGO	2006-06-22	Clinical	Stool	M	29	R	R	R	R	S	S	S	S	S	S	S	S	S
IP51160	107349	Y. enterocolitica	4	6122	HOSPITAL DE GUAPILES	POCOCI	2006-10-11	Clinical	Stool	M	17	R	R	R	S	S	S	S	S	S	S	S	S	S
IP51161	109277	Y. enterocolitica	4	6122	AREA DE SALUD CORONADO - COSTA R	VAZQUEZ DE CORONADO	2006-10-31	Clinical	Stool	F	18	R	R	R	R	S	S	S	S	S	S	S	S	S
IP51162	117439	Y. enterocolitica	4	6122	AREA DE SALUD DESAMPARADOS 1 - C	ASERRI	2007-04-19	Clinical	Stool	F	20	R	R	R	R	S	S	S	S	S	R	S	S	S
IP51163	128003	Y. enterocolitica	4	6122	AREA DE SALUD CORONADO - COSTA R	VAZQUEZ DE CORONADO	2007-08-22	Clinical	Stool	M	17	R	R	R	R	S	S	S	S	S	S	S	S	S
IP51177	139759	Y. enterocolitica	4	6122	AREA DE SALUD CORONADO - COSTA R	VAZQUEZ DE CORONADO	2008-02-05	Clinical	Stool	F	25	R	R	R	R	S	S	S	S	S	S	S	S	S
IP51178	139937	Y. enterocolitica	4	6122	PARTICULAR CNRB - COSTA RICA	LA UNION	2008-02-20	Clinical	Stool	M	17	R	R	R	R	S	S	S	S	S	S	S	S	S
IP51179	147242	Y. enterocolitica	4	6122	AREA DE SALUD DESAMPARADOS 1 - C	DESAMPARADOS	2008-05-23	Clinical	Stool	M	23	R	R	R	R	S	S	S	S	S	S	S	S	S
IP51180	151596	Y. enterocolitica	4	6122	AREA DE SALUD DESAMPARADOS 1 - C	DESAMPARADOS	2008-07-13	Clinical	Stool	F	17	R	R	R	R	S	S	S	S	S	R	S	S	S
IP51181	153468	Y. enterocolitica	4	6122	AREA DE SALUD CORONADO - COSTA R	VAZQUEZ DE CORONADO	2008-06-08	Clinical	Stool	F	20	R	R	R	R	S	S	S	S	S	S	S	S	S
IP51207	371833	Y. enterocolitica	4	6122	AREA DE SALUD PAVAS	SAN JOSE	2013-09-17	Clinical	Stool	F	17	R	R	R	R	S	S	S	S	S	S	S	S	S
IP51212	397940	Y. enterocolitica	4	6122	AREA DE SALUD DESAMPARADOS 1 - C	DESAMPARADOS	2014-08-21	Clinical	Stool	F	14	R	R	R	R	S	S	S	S	S	R	S	S	S
IP51218	192514	Y. enterocolitica	4	6122	AREA DE SALUD CORONADO	VAZQUEZ DE CORONADO	2009-09-07	Clinical	Stool	M	19	R	R	R	R	S	S	S	S	S	R	S	S	S
IP51219	196122	Y. enterocolitica	4	6122	HOSPITAL SAN JUAN DE DIOS - COST	DESCONOCIDO	2009-09-14	Clinical	Blood	M	68	R	R	R	R	S	S	S	S	S	R	S	S	S
IP51220	197458	Y. enterocolitica	4	6122	AREA DE SALUD CORONADO - COSTA R	VAZQUEZ DE CORONADO	2009-09-29	Clinical	Stool	F	17	R	R	R	R	S	S	S	S	S	S	S	S	S
IP51222	242478	Y. enterocolitica	4	6122	AREA DE SALUD CORONADO - COSTA R	VAZQUEZ DE CORONADO	2010-06-11	Clinical	Stool	F	14	R	R	R	R	S	S	S	S	S	R	S	S	S
IP51241	245769	Y. enterocolitica	4	6122	AREA DE SALUD DESAMPARADOS 1 - C	DESAMPARADOS	2010-07-13	Clinical	Stool	M	18	R	R	R	R	S	S	S	S	S	R	S	S	S
IP51245	277208	Y. enterocolitica	4	6122	AREA DE SALUD DESAMPARADOS 1 - C	DESAMPARADOS	2011-04-07	Clinical	Stool	M	13	R	R	R	R	S	S	S	S	S	S	S	S	S
IP51249	304076	Y. enterocolitica	4	6122	AREA DE SALUD DESAMPARADOS 1 - C	DESAMPARADOS	2012-01-12	Clinical	Stool	M	13	R	R	R	R	S	S	S	S	S	R	S	S	S
IP51288	339072	Y. enterocolitica	4	6122	AREA DE SALUD TILARAN	TILARAN	2012-11-28	Clinical	Stool	M	17	R	R	R	R	S	S	S	S	S	S	S	S	S
IP51289	343664	Y. enterocolitica	4	6122	AREA DE SALUD PAVAS	SAN JOSE	2013-01-23	Clinical	Stool	M	15	R	R	R	R	S	S	S	S	S	S	S	S	S
IP51290	344141	Y. enterocolitica	4	6122	HOSPITAL - COSTA RICA	MATINA	2013-01-29	Clinical	Stool	F	11	R	R	R	R	S	S	S	S	S	S	S	S	S
IP51291	344775	Y. enterocolitica	4	6122	HOSPITAL DR TONY FACIO CASTRO	LIMON	2013-02-06	Clinical	Stool	F	12	R	R	R	R	S	S	S	S	S	S	S	S	S
IP51292	349430	Y. enterocolitica	4	6122	AREA DE SALUD DESAMPARADOS 1 - C	LA UNION	2013-03-15	Clinical	Stool	M		R	R	R	R	S	S	S	S	S	S	S	S	S
IP51152	48439	Y. enterocolitica	4	6123	AREA DE SALUD CORONADO - COSTA R	VAZQUEZ DE CORONADO	2004-09-24	Clinical	Stool		21	R	R	R	R	R	S	S	R	S	R	S	S	S
IP51153	59841	Y. enterocolitica	4	6124	AREA DE SALUD DESAMPARADOS 1 - C	DESAMPARADOS	2005-03-02	Clinical	Stool	F	51	R	R	R	R	S	S	S	S	S	S	S	S	S
IP51206	370084	Y. enterocolitica	4	6124	HOSPITAL DR TONY FACIO CASTRO	LIMON	2013-08-31	Clinical	Stool	F	15	R	R	R	S	S	S	S	S	S	S	S	S	S
IP51154	60690	Y. enterocolitica	4	6125	AREA DE SALUD DESAMPARADOS 1 - C	ASERRI	2005-03-19	Clinical	Stool	F	19	R	R	R	R	R	S	S	R	S	S	S	S	S
IP51156	79399	Y. enterocolitica	4	6126	AREA DE SALUD BUENOS AIRES - COS	BUENOS AIRES	2005-09-20	Clinical	Stool	M	19	R	R	R	R	R	S	S	R	S	R	S	S	S
IP51159	106056	Y. enterocolitica	4	6127	AREA DE SALUD DESAMPARADOS 1 - C	ASERRI	2006-09-26	Clinical	Stool	F	18	R	R	R	R	S	S	S	S	S	S	S	S	S
IP51211	397348	Y. enterocolitica	4	6127	AREA DE SALUD PAVAS (COOPESALUD)	DESAMPARADOS	2014-08-21	Clinical	Stool	M	16	R	R	R	R	S	S	S	S	S	S	S	S	S
IP51221	219011	Y. enterocolitica	4	6127	HOSPITAL SAN VICENTE DE PAUL - C	HEREDIA	2010-01-30	Clinical	Stool	F	17	R	R	R	R	S	S	S	S	S	S	S	S	S
IP51243	269289	Y. enterocolitica	4	6127	HOSPITAL DE SAN CARLOS - COSTA R	VAZQUEZ DE CORONADO	2010-12-16	Clinical	Stool	F	13	R	R	R	R	S	S	S	S	S	S	S	S	S
IP51380	452869	Y. enterocolitica	4	6127	HOSPITAL DE NINOS DR CARLOS SAEN	BUENOS AIRES	2016-05-04	Clinical	Blood	F	9	R	R	R	R	S	S	S	S	S	S	S	S	S
IP51435	510747	Y. enterocolitica	4	6127	INCIENSA COSTA RICA	TRES RIOS	2018-01-23	Clinical	Stool	M	6	R	R	R	R	S	S	S	S	S	S	S	S	S
IP51436	510948	Y. enterocolitica	4	6127	AREA DE SALUD HATILLO- CLINICA D	SAN JOSE	2018-01-27	Clinical	Stool	M	6	R	R	R	R	S	S	S	S	S	S	S	S	S
IP51442	554622	Y. enterocolitica	4	6127	AREA DE SALUD HATILLO- CLINICA D	SAN JOSE	2019-09-13	Clinical	Stool	F	25	R	R	R	R	S	S	S	S	S	S	S	S	S
IP51164	134445	Y. enterocolitica	4	6129	AREA DE SALUD DESAMPARADOS 1 - C	DESAMPARADOS	2007-08-11	Clinical	Stool	F	19	R	R	R	R	R	S	S	R	S	S	S	S	S
IP51165	134448	Y. enterocolitica	4	6130	AREA DE SALUD DESAMPARADOS 1 - C	DESAMPARADOS	2007-10-25	Clinical	Stool	F	20	R	R	R	R	S	S	S	S	S	S	S	S	S
IP51208	374883	Y. enterocolitica	4	6138	AREA DE SALUD DESAMPARADOS 1 - C	DESAMPARADOS	2013-10-21	Clinical	Stool	F	20	R	R	R	R	S	S	S	S	S	R	S	S	S
IP51209	379660	Y. enterocolitica	4	6139	AREA DE SALUD DESAMPARADOS 1 - C	DESAMPARADOS	2013-12-19	Clinical	Stool	M	12	R	S	R	S	S	S	S	S	S	S	S	S	S
IP51214	411299	Y. enterocolitica	4	6143	HOSPITAL DR. CARLOS LUIS VALVERD	SAN RAMON	2015-02-22	Clinical	Stool	M	15	R	R	R	R	S	S	S	S	S	S	S	S	S
IP51215	413963	Y. enterocolitica	4	6144	HOSPITAL CIMA	ESCAZU	2015-04-10	Clinical	Stool	F	111	R	R	R	R	S	S	S	S	S	R	S	S	S
IP51216	155357	Y. enterocolitica	4	6145	HIPERLAB S.A. - COSTA RICA	VAZQUEZ DE CORONADO	2008-09-10	Clinical	Stool	F	25	R	R	R	R	R	S	S	R	S	R	S	S	S
IP51217	184778	Y. enterocolitica	4	6146	AREA DE SALUD BELEN-FLORES - COS	BELEN	2009-06-30	Clinical	Stool	M	25	R	R	R	R	S	S	S	S	S	S	S	S	S
IP51242	262585	Y. enterocolitica	4	6149	AREA DE SALUD CORONADO - COSTA R	VAZQUEZ DE CORONADO	2010-10-05	Clinical	Stool	F	15	R	R	R	R	S	S	S	S	S	S	S	S	S
IP51246	283094	Y. enterocolitica	4	6149	AREA DE SALUD DESAMPARADOS 1 - C	DESAMPARADOS	2011-05-13	Clinical	Stool	M	17	R	R	R	R	S	S	S	S	S	S	S	S	S
IP51247	285447	Y. enterocolitica	4	6151	HOSPITAL SAN JUAN DE DIOS - COST	SAN JOSE	2011-08-09	Clinical	Stool	M	16	R	R	R	R	S	S	S	S	S	S	S	S	S
IP51248	287015	Y. enterocolitica	4	6152	AREA DE SALUD DESAMPARADOS 1 - C	DESAMPARADOS	2011-08-23	Clinical	Stool	M	14	R	R	R	R	S	S	S	S	S	R	S	S	S
IP51250	305211	Y. enterocolitica	4	6153	AREA DE SALUD CORONADO	VAZQUEZ DE CORONADO	2012-02-03	Clinical	Stool	M	16	R	R	R	S	S	S	S	S	S	S	S	S	S
IP51286	308176	Y. enterocolitica	4	6164	HOSPITAL CIMA	DESCONOCIDO	2012-03-03	Clinical	Stool	F	13	R	R	R	R	R	S	S	R	S	R	S	S	S
IP51287	331908	Y. enterocolitica	4	6164	AREA DE SALUD DESAMPARADOS 1 - C	DESAMPARADOS	2012-10-16	Clinical	Stool	F	15	R	S	R	S	S	S	S	S	S	S	S	S	S
IP51293	366579	Y. enterocolitica	4	6165	HOSPITAL DR TONY FACIO CASTRO	LIMON	2013-08-07	Clinical	Stool	F	11	R	R	R	R	S	S	S	S	S	S	S	S	S
IP51341	416263	Y. enterocolitica	4	6177	HOSPITAL DE SAN CARLOS - COSTA R	SAN CARLOS	2015-05-15	Clinical	Stool	M	9	R	R	R	R	S	S	S	S	S	R	S	S	S
IP51342	428470	Y. enterocolitica	4	6178	HOSPITAL - COSTA RICA	LIMON	2015-09-29	Clinical	Stool	F	11	R	R	R	R	I	S	S	S	S	R	S	S	S
IP51343	451906	Y. enterocolitica	4	6179	HOSPITAL DR ENRIQUE BALTODANO BR	CANAS	2016-04-24	Clinical	Stool	M	13	R	R	R	R	S	S	S	S	S	S	S	S	S
IP51344	452303	Y. enterocolitica	4	6180	HOSPITAL - COSTA RICA	LIMON	2016-04-28	Clinical	Stool	M	9	R	R	R	R	S	S	S	S	S	S	S	S	S
IP51381	486422	Y. enterocolitica	4	6180	HOSPITAL DE NINOS - COSTA RICA	SAN JOSE	2017-02-26	Clinical	Stool	M	7	R	R	R	R	S	S	S	S	S	S	S	S	S
IP51382	501791	Y. enterocolitica	4	6180	HOSPITAL CIMA	ESCAZU	2017-09-09	Clinical	Stool	M	7	R	R	R	R	S	S	S	S	S	S	S	S	S
IP51347	775423	Y. enterocolitica	4	6182	HOSPITAL DE NINOS - COSTA RICA	SAN JOSE	2022-11-12	Clinical	Stool	F	40	R	R	R	R	S	S	S	S	S	S	S	S	S
IP51348	806859	Y. enterocolitica	4	6183	LABORATORIO CLINICO LABIN - COST	MONTES DE OCA	2023-08-30	Clinical	Stool	M	4	R	R	R	R	I	S	S	R	S	S	S	S	S	R	R	R
IP51383	508861	Y. enterocolitica	4	6194	HOSPITAL SAN JUAN DE DIOS - COST	SAN JOSE	2017-12-12	Clinical	Stool	F	9	R	R	R	R	S	S	S	S	S	R	S	S	S
IP51438	526398	Y. enterocolitica	4	6211	HOSPITAL	LIBERIA	2018-09-03	Clinical	Stool	M	6	R	R	R	S	S	S	S	S	S	S	S	S	S
IP51439	541122	Y. enterocolitica	4	6212	AREA DE SALUD HATILLO- CLINICA D	SAN JOSE	2019-04-01	Clinical	Stool	F	12	R	R	R	S	S	S	S	S	S	S	S	S	S
IP51440	541124	Y. enterocolitica	4	6212	AREA DE SALUD HATILLO- CLINICA D	SAN JOSE	2019-03-29	Clinical	Stool	M	8	R	R	R	R	S	S	S	S	S	S	S	S	S
IP51441	541738	Y. enterocolitica	4	6213	AREA DE SALUD HATILLO- CLINICA D	SAN JOSE	2019-04-10	Clinical	Stool	M	6	R	R	R	R	S	S	S	S	S	S	S	S	S
*AKN, amikacine; AMC, amoxicillin/clavulanic acid; AMO, amoxicillin; cgMLST, core genome multilocus sequence typing; CHL, chloamphenicol; CIP, ciprofloxacine, CXN, cefalexin; COX, cefotaxime; CZD, ceftazidime; ETP, ertapenem; FOX, cefoxitin; NAL, nalidixic acid; SMN, stretomycin; SSS, sulfonamides; SXT, cotrimoxazole; TET, tetracycline; TIC, ticarcillin.
†Highlighted cells in the "cgMLST Y. enterocolitica cluster (5-mismatch) column" are intended to highlight isolates belonging to the same cluster.
‡Highlighted cells in the antibiotic columns are intended to highlight resistant isolates.
